# Supplementary material for: Duchenne Muscular Dystrophy With Low Acidic α-Glucosidase Activity: Two Case Reports and Literature Review
Source: Front Pediatr. 2022 Jun 1;10:855510. doi: 10.3389/fped.2022.855510 (PMC9200123; doi:10.3389/fped.2022.855510)
Supplement: Supplementary file 1 [file Data_Sheet_1.ZIP]

Archive with 2 entries (2 files):
- supplementary table 2 - whole exome sequencing for case two.txt
- supplementary table 1 - whole exome sequencing for case one.txt
